# Supplementary material for: Enigmatic declines in bird numbers in lowland forest of eastern Ecuador may be a consequence of climate change
Source: PeerJ. 2015 Aug 11;3:e1177. doi: 10.7717/peerj.1177 (PMC4558082; doi:10.7717/peerj.1177)
Supplement: Supplemental Information 5 — List of species captured on two plots at Tiputini Biodiversity Station, Ecuador, 2001–2014. Total numbers of captures are given by plot and year for each species. [file peerj-03-1177-s005.txt]

Captures - Harpia, Puma, by year	Harpia															Puma
Species	2001	2002	2003	2004	2005	2006	2007	2008	2009	2010	2011	2012	2013	2014		2001	2002	2003	2004	2005	2006	2007	2008	2009	2010	2011	2012	2013	2014
Ancistrops strigilatus	0	0	0	1	1	0	0	0	0	0	0	0	0	0		0	0	0	2	0	0	0	0	0	0	0	0	0	0
Arremon aurantiirostris	0	0	0	0	0	0	0	0	0	0	0	0	0	0		0	0	0	0	0	0	0	0	0	1	0	1	0	0
Atilla spadiceus	0	0	1	0	0	0	0	0	0	1	0	1	0	3		0	0	0	1	2	0	0	0	0	0	0	0	0	0
Automolus infuscatus	4	12	16	21	12	11	8	16	22	18	24	9	1	3		11	31	30	22	28	21	17	17	21	27	18	19	4	1
Automolus melanopezus	0	2	3	3	1	5	3	0	2	3	0	0	0	0		2	5	4	0	2	0	1	2	0	2	4	0	0	0
Automolus ochrolaemus	0	1	0	0	1	0	0	0	0	0	0	0	0	0		4	1	1	0	0	0	0	0	0	0	0	0	0	0
Automolus rubiginosus	3	0	1	0	0	1	1	1	1	2	0	0	1	0		1	0	0	1	0	0	2	0	0	1	0	0	0	0
Automolus subulatus	3	11	8	9	3	2	4	3	3	2	7	9	1	4		9	3	4	8	2	3	4	4	7	4	8	2	0	2
Barypthengus martii	0	0	4	4	2	0	0	0	0	0	1	1	0	0		3	5	2	1	0	4	1	0	2	2	3	0	0	0
Bucco capensis	0	1	0	0	2	0	0	0	1	0	0	0	0	0		0	1	0	0	0	1	0	0	0	0	1	0	0	0
Cacicus cela	0	0	0	0	2	0	0	0	0	4	0	0	0	0		0	0	0	0	0	0	0	0	0	0	0	0	0	0
Campylopterus largipennis	0	3	1	6	4	1	2	1	0	1	5	0	0	2		0	1	1	3	0	2	2	2	5	2	2	6	0	1
Campylorhamphus procurvoides	2	2	1	0	0	0	0	0	0	0	0	0	0	0		0	0	0	0	0	0	0	0	0	0	0	0	0	0
Campylorhamphus trochilirostris	2	1	2	4	5	2	0	1	2	1	3	3	2	2		3	1	3	3	7	0	0	1	4	0	2	0	0	0
Capito niger	0	0	0	1	0	1	0	0	0	0	0	1	0	0		0	0	0	0	0	1	0	0	0	1	0	0	0	0
Catharus minimus	1	1	4	1	1	3	6	4	3	1	8	1	0	0		1	0	2	1	2	2	3	4	2	0	7	5	2	0
Catharus ustulatus	1	0	2	2	0	0	4	0	2	1	1	1	0	1		0	0	5	6	1	1	2	0	1	1	1	6	0	0
Celeus elegans	0	2	2	1	2	2	0	1	0	4	0	0	0	0		0	1	0	0	1	1	1	0	0	0	0	0	0	0
Ceratopipra erythrocephala	3	8	7	6	4	8	9	5	12	3	7	10	3	3		1	2	6	4	5	2	3	4	2	2	3	2	0	1
Cercomacra cinerescens	1	0	0	0	0	0	0	0	0	0	0	0	0	0		0	0	0	0	0	0	0	0	0	0	0	0	0	0
Cercomacroides serva	0	1	1	0	0	0	0	0	0	1	1	0	1	1		0	1	0	0	0	1	0	0	0	2	3	0	0	0
Chamaeza nobilis	0	0	0	0	2	1	0	0	0	0	0	0	0	0		1	1	2	0	0	1	1	1	0	1	0	0	0	0
Chiroxiphia pareola	6	12	12	5	6	7	8	5	5	20	4	8	3	2		5	11	6	6	3	3	6	4	6	8	11	5	2	1
Chloroceryle aenea	0	2	0	1	2	2	0	0	1	0	0	0	0	0		2	1	3	4	2	0	0	0	1	0	3	1	0	2
Chloroceryle inda	0	0	2	1	0	0	1	2	1	0	0	1	1	0		1	0	2	2	0	1	0	0	4	0	4	2	0	0
Chlorophanes spiza	0	0	0	0	0	0	0	0	0	0	2	0	0	0		0	0	0	0	0	0	0	0	0	0	0	0	0	0
Chrysuronia oenone	0	0	0	0	0	0	1	0	0	0	0	0	0	0		0	0	0	1	0	0	0	0	0	0	0	0	0	0
Cnipodectes subbrunneus	0	0	0	0	1	0	0	0	0	1	1	0	0	3		0	0	0	0	2	0	0	0	0	0	0	0	0	0
Conopophaga peruviana	5	9	12	11	10	9	8	11	9	4	6	2	1	1		1	7	0	5	3	5	4	6	2	2	4	4	1	1
Corythopis torquatus	1	8	5	0	3	2	2	3	1	1	1	1	0	0		1	4	8	7	2	7	5	11	8	3	5	1	2	2
Cranioleuca gutturata	0	0	0	1	0	1	0	0	0	0	0	0	0	0		1	0	1	0	0	0	0	0	0	0	0	0	0	0
Cryptopipo holochlora	0	0	0	0	0	0	0	1	0	0	0	0	0	0		0	0	0	0	1	1	1	0	0	0	0	1	0	0
Crypturellus bartletti	0	0	0	0	0	0	0	0	1	0	0	0	0	0		0	1	0	0	0	0	0	0	0	0	0	0	0	0
Crypturellus soui	0	0	0	0	0	0	0	0	0	0	0	0	0	0		0	1	0	0	0	0	0	0	0	0	0	0	0	0
Crypturellus variegatus	0	0	0	0	0	0	0	1	0	0	0	0	0	0		0	0	0	0	1	1	0	0	0	0	0	0	0	0
Cyanerpes caeruleus	0	0	0	0	1	1	0	0	0	0	0	0	0	0		0	0	0	1	0	0	0	0	0	0	3	0	0	0
Cyanocompsa cyanoides	0	5	4	1	2	7	3	4	6	4	5	3	2	6		2	5	5	8	4	11	9	10	9	4	2	3	4	4
Cymbilaimus lineatus	0	0	0	0	0	0	0	1	0	0	0	0	0	0		0	0	0	0	0	0	0	0	0	0	0	0	0	0
Cyphorhinus arada	0	0	0	0	0	0	0	0	0	0	0	0	0	0		0	0	0	0	0	0	2	1	0	0	0	0	0	0
Dendrexetastes rufigula	0	0	0	0	0	0	0	0	0	0	0	0	0	0		0	1	0	0	0	0	0	0	0	0	0	0	0	1
Dendrocincla fuliginosa	0	0	0	0	0	0	0	0	1	0	0	1	0	1		1	2	0	0	2	2	1	3	4	1	2	2	1	1
Dendrocincla merula	0	3	2	0	1	1	3	1	4	3	0	3	0	0		0	0	0	0	0	0	0	0	0	0	0	0	0	0
Dendrocolaptes certhia	0	0	0	2	0	0	0	0	0	1	0	0	0	3		1	0	0	2	2	0	1	0	0	0	0	1	0	0
Dichrozona cincta	0	0	2	3	2	0	4	1	0	2	0	1	0	0		0	0	3	0	2	2	0	2	2	4	0	1	0	0
Dixiphia pipra	16	15	17	17	11	17	15	20	14	9	29	8	7	7		4	7	4	8	7	3	5	12	9	8	7	5	2	5
Elaenia strepera	0	0	0	0	0	0	0	0	0	0	0	0	0	0		0	0	0	1	0	0	0	0	0	0	0	0	0	0
Epinecrophylla erythrura	1	1	4	3	3	6	5	2	4	7	2	2	1	3		4	1	3	1	5	1	1	3	7	4	4	2	0	1
Epinecrophylla fjeldsaai	1	1	11	8	8	15	5	14	11	6	3	8	5	11		2	6	2	9	11	2	10	4	10	2	3	8	5	2
Epinecrophylla ornata	0	0	0	0	0	0	0	0	0	0	0	0	0	0		0	1	2	0	1	0	0	0	0	0	0	0	0	0
Eubucco richardsoni	0	0	0	0	0	1	0	0	0	0	0	0	0	0		0	0	0	0	0	0	0	0	0	0	0	0	0	0
Eucometis penicillata	0	0	0	0	0	0	0	0	0	0	0	0	0	0		0	0	0	0	0	0	0	1	0	0	0	0	0	0
Euphonia rufiventris	0	0	0	0	0	0	0	0	0	0	0	0	0	0		0	0	0	0	1	0	0	1	0	0	0	0	0	0
Euphonia xanthogaster	1	0	2	0	0	1	0	1	0	1	0	1	0	0		1	0	0	2	0	1	1	5	4	0	2	3	3	3
Eutoxeres condamini	0	0	2	0	1	0	0	1	1	0	0	1	0	0		0	0	0	0	1	0	2	0	1	0	0	0	0	0
Formicarius analis	2	5	2	3	2	2	0	0	1	2	2	0	0	0		1	9	8	5	2	2	4	1	2	1	3	1	0	0
Formicarius colma	1	9	6	2	5	4	3	3	11	1	2	2	0	2		4	10	11	10	4	7	3	6	5	2	5	1	0	1
Frederickena unduligera	0	1	0	2	2	3	0	0	1	0	2	0	0	0		1	1	2	0	0	1	1	0	0	0	0	1	1	0
Galbula albirostris	2	1	3	3	4	1	2	1	5	0	3	3	1	0		0	1	3	4	2	5	1	0	3	6	1	1	0	3
Galbula chalcothorax	0	0	0	0	0	0	0	0	0	0	0	0	0	0		0	0	1	0	0	0	0	0	0	0	0	0	0	0
Geotrygon montana	2	14	7	9	12	13	22	16	11	10	15	7	3	11		3	11	6	5	13	5	9	6	10	4	8	8	2	4
Geotrygon saphirina	0	0	0	0	0	0	0	0	0	1	0	0	0	0		1	0	0	1	0	0	0	0	1	0	0	0	1	0
Glaucis hirsutus	0	0	1	0	0	0	0	0	0	0	1	0	0	0		1	3	0	1	1	4	0	1	0	0	0	1	0	0
Glyphorynchus spirurus	55	89	80	109	98	91	86	87	88	78	86	66	28	46		53	85	83	107	121	95	77	123	119	100	101	73	35	33
Gymnopithys leucaspis	12	21	14	18	9	10	5	16	22	7	7	13	3	7		18	9	14	10	6	15	8	18	9	10	5	4	5	3
Gymnopithys lunulata	0	0	1	0	0	0	0	0	1	0	0	1	0	0		0	0	1	0	0	0	0	0	2	0	1	1	0	0
Habia rubica	6	10	1	1	5	2	0	3	4	2	6	6	1	2		1	12	6	8	0	1	5	1	5	1	3	5	2	1
Harpagus bidentatus	0	0	0	1	0	0	0	0	0	0	0	0	0	0		0	0	0	0	0	0	0	0	0	0	0	0	0	1
Heliodoxa aurescens	0	0	0	2	1	1	0	0	0	1	0	2	0	0		1	0	0	0	1	0	0	0	2	0	1	0	1	0
Heliodoxa schreibersii	0	1	1	1	0	1	0	1	0	1	0	0	0	0		0	3	2	1	6	4	8	1	5	1	1	3	0	1
Henicorhina leucosticta	4	3	11	5	5	2	3	4	8	6	6	5	2	0		2	2	3	6	7	2	1	6	6	2	2	5	1	1
Hylophilus ochraceiceps	3	7	6	5	5	10	4	7	8	2	3	7	1	3		1	3	2	5	0	0	0	0	2	0	3	2	0	2
Hylophylax naevia	11	19	27	16	20	12	8	13	13	10	19	9	7	12		12	31	14	14	16	22	11	15	21	11	13	13	4	2
Hylophylax punctulata	0	0	0	0	0	0	0	0	0	0	0	0	0	0		0	0	0	1	0	0	0	0	0	0	0	1	1	0
Hypocnemis cantator	0	3	1	2	0	2	3	0	0	0	2	3	0	0		2	0	3	0	2	1	1	0	0	2	0	0	0	1
Hypocnemis hypoxantha	2	3	3	1	0	1	0	5	4	1	2	1	0	2		0	0	2	2	2	0	0	0	0	0	0	0	0	0
Lanio fulvus	0	0	1	0	1	2	4	0	0	0	1	1	0	0		0	0	0	0	0	0	0	0	0	2	0	0	0	0
Laniocera hypopyrrha	0	0	0	0	1	0	0	2	0	1	2	0	0	0		1	0	1	0	0	0	0	0	0	0	0	0	0	0
Lathrotriccus euleri	1	0	0	0	0	0	0	0	1	0	0	0	0	0		0	0	0	0	0	0	0	0	0	0	0	0	0	0
Lepidothrix coronata	33	40	39	28	30	35	31	35	28	18	27	11	10	18		34	35	40	41	33	29	27	26	24	23	36	29	14	11
Leptotila rufaxilla	1	1	0	0	1	0	1	0	0	0	0	0	1	0		0	0	2	0	0	0	0	1	0	0	0	1	0	0
Leucopternis melanops	0	0	0	0	0	0	0	0	2	0	0	0	0	0		0	0	1	0	1	0	0	0	0	0	0	0	0	0
Leucopternis schistacea	0	0	0	0	0	0	0	0	0	0	0	0	0	0		0	0	1	0	0	0	0	1	0	0	0	0	0	0
Liosceles thoracicus	0	0	2	0	0	0	0	0	2	0	0	3	0	0		1	0	0	0	2	0	0	1	0	0	0	1	0	0
Lipaugus vociferans	0	1	0	0	1	0	1	1	0	1	0	0	0	0		0	0	0	0	0	0	0	0	0	0	0	0	0	0
Lophotriccus vitiosus	0	0	0	0	0	0	0	0	0	0	0	0	0	0		0	0	1	0	1	0	1	0	0	0	0	0	0	0
Macheropterus regulus	1	4	2	3	2	4	6	6	7	0	3	3	2	2		4	3	4	9	3	1	4	2	7	1	8	3	2	0
Malacoptila fusca	1	1	5	6	6	2	10	10	6	1	1	4	0	2		5	3	2	5	4	5	3	2	4	2	4	2	0	1
Megastictus margaritatus	0	0	0	0	1	1	0	0	0	2	0	0	1	1		0	0	0	0	0	0	0	0	0	0	0	0	0	0
Micrastur buckleyi	0	0	0	1	0	0	0	0	0	0	0	0	0	0		0	0	0	0	0	0	0	0	0	0	0	0	0	0
Micrastur gilvicollis	0	1	1	2	2	0	0	1	1	1	0	0	0	1		0	1	1	0	0	1	4	2	1	1	3	2	3	0
Micrastur mirandollei	0	0	0	0	0	0	0	0	0	1	0	0	0	0		0	0	0	0	0	0	0	0	0	0	0	0	0	0
Microbates cinereiventris	4	8	4	1	1	1	2	2	3	1	6	3	0	5		0	0	0	1	0	0	0	1	0	2	1	1	0	0
Microcerculus marginatus	2	6	4	9	4	3	4	11	5	4	3	6	0	3		1	2	5	3	3	3	5	6	3	3	3	3	0	0
Micromonacha lanceolata	0	0	0	0	0	0	1	0	0	1	3	0	0	0		1	0	0	0	0	0	0	0	0	0	1	1	0	1
Microrhopias quixensis	0	0	0	0	0	0	1	0	0	0	0	0	0	0		0	0	0	0	0	0	0	0	0	0	1	0	0	0
Mionectes oleagineus	9	22	15	8	7	14	14	10	13	12	6	5	8	2		2	8	19	8	10	7	9	4	9	12	14	12	7	2
Momotus momota	1	0	0	0	0	1	0	1	0	0	0	0	0	0		1	4	2	2	1	4	1	1	2	3	1	2	0	0
Monasa flavirostris	0	0	0	0	0	0	0	0	0	0	1	0	0	0		0	0	0	0	0	0	0	0	0	0	0	0	0	0
Monasa morphoeus	0	0	1	0	1	0	0	0	0	0	0	0	0	0		0	0	1	0	0	2	0	0	0	0	0	0	1	0
Myiarchus swainsoni	2	0	0	0	0	0	0	0	0	0	0	0	0	0		0	0	0	0	0	0	0	0	0	0	0	0	0	0
Myiobius barbatus	3	7	7	0	6	7	10	1	4	1	0	1	0	2		5	17	6	8	7	4	7	3	2	5	5	6	2	3
Myiothlypis fulvicauda	2	0	1	3	1	5	0	0	1	1	5	0	0	0		2	4	9	0	4	3	0	2	8	4	2	2	2	0
Myrmeciza fortis	2	8	11	3	4	4	5	3	5	5	2	7	0	3		1	9	5	2	3	2	2	6	1	3	2	3	0	0
Myrmeciza hyperythra	0	0	0	0	0	0	0	0	0	0	0	0	0	0		0	0	0	0	0	0	0	1	0	0	0	0	0	0
Myrmeciza melanoceps	1	0	1	0	0	0	0	0	0	0	0	0	0	0		1	0	0	0	0	0	0	0	0	0	0	0	0	0
Myrmoborus myotherinus	6	18	18	6	12	13	9	14	14	7	6	8	2	6		11	18	17	17	16	17	11	14	12	12	4	4	1	0
Myrmothera campanisona	1	2	2	0	1	0	0	0	1	1	0	0	0	0		0	0	0	0	0	0	1	0	0	0	0	1	0	0
Myrmotherula axillaris	3	10	4	8	8	6	7	8	10	4	9	2	0	3		4	1	4	4	3	10	6	1	20	14	9	3	0	2
Myrmotherula hauxwelli	4	14	11	5	14	9	10	9	18	10	12	5	4	8		3	15	15	18	13	13	24	15	21	12	7	16	4	7
Myrmotherula longipennis	3	10	3	16	5	15	10	11	3	11	7	6	0	4		3	6	10	5	2	3	4	3	5	8	3	5	0	7
Myrmotherula menetriesii	4	1	3	2	2	0	1	4	2	1	2	3	1	5		4	0	1	2	1	0	2	1	0	1	3	1	0	2
Neoctantes niger	0	0	0	0	0	0	0	0	0	0	0	0	2	1		2	0	2	0	0	0	0	0	0	0	0	0	0	0
Nonnula brunnea	1	0	5	3	3	3	0	2	1	1	1	0	1	1		2	1	2	0	4	2	0	3	0	0	1	0	0	0
Nyctiphrynus ocellatus	0	0	1	0	2	0	0	2	0	0	0	0	0	0		0	0	0	0	0	0	0	0	0	0	0	0	0	0
Odontophorus gujanensis	2	0	0	0	0	0	0	0	1	0	0	0	0	0		0	0	0	0	0	0	0	0	2	1	0	0	0	0
Penelope jacquacu	0	0	0	1	0	0	0	1	0	0	0	0	0	0		0	0	0	0	0	0	0	0	0	0	0	0	0	0
Phaethornis atrimentalis	0	0	0	0	1	1	0	0	0	0	0	0	0	0		0	0	0	0	0	2	0	0	1	1	0	0	0	0
Phaethornis bourcieri	12	12	10	4	20	6	8	20	19	6	7	6	7	7		10	19	17	4	19	14	19	16	9	9	11	12	2	4
Phaethornis malaris	10	28	19	20	21	18	14	20	16	13	9	10	6	13		15	30	28	33	23	37	35	28	28	22	14	14	7	12
Phaethornis ruber	0	0	0	0	0	0	0	0	1	0	0	0	0	0		0	1	2	0	0	0	0	0	1	0	0	0	0	0
Pheugopedius coraya	0	5	2	0	2	0	2	0	2	1	1	0	0	0		1	0	1	2	0	1	0	0	0	2	0	2	0	0
Philydor erythrocercus	4	6	5	10	8	3	4	2	4	2	2	4	4	3		4	17	7	9	5	3	5	6	7	8	8	3	0	3
Philydor erythropterus	0	0	0	0	0	2	0	2	0	0	1	0	0	0		0	0	3	0	1	0	0	0	0	0	1	0	0	0
Philydor pyrrhodes	2	0	3	1	1	4	0	0	1	1	0	0	0	0		1	5	2	9	1	2	3	1	4	1	0	2	1	4
Philydor ruficaudatus	0	0	0	0	0	0	0	0	0	0	1	0	0	0		0	0	0	0	0	0	0	0	0	0	0	0	0	0
Phlegopsis erythroptera	3	5	2	3	2	0	1	2	3	5	2	1	0	2		0	1	0	4	2	3	2	1	0	0	0	1	0	0
Picumnus lafresnayi	0	0	0	0	0	0	0	0	2	0	0	0	0	0		0	0	0	0	0	0	0	0	0	0	0	0	0	0
Picumnus rufiventris	0	0	0	1	0	0	0	0	0	0	0	0	0	0		0	2	0	0	3	1	0	0	5	3	0	2	0	0
Pipra filicauda	4	6	7	4	7	3	6	8	6	3	2	11	4	2		8	27	35	32	41	31	38	32	27	27	24	20	11	10
Piprites chloris	0	0	0	0	0	0	0	0	0	0	0	0	0	0		0	0	0	0	0	0	0	0	0	0	0	1	0	0
Pithys albifrons	15	40	79	51	36	47	48	29	62	33	41	25	10	26		15	26	18	32	13	59	27	28	34	30	22	28	1	0
Platyrinchus coronatus	6	5	4	2	8	2	6	4	5	6	3	1	0	1		6	3	9	7	12	4	11	11	14	8	12	11	7	6
Poecilotriccus capitale	2	0	0	0	0	0	0	0	1	0	0	2	0	0		0	0	0	0	0	1	0	0	0	0	0	0	0	1
Psaracolius angustifrons	0	0	0	0	0	0	0	0	0	0	0	0	0	0		0	0	0	0	0	0	0	0	0	0	1	0	0	0
Pteroglossus azara	2	2	3	1	2	1	1	2	5	1	2	0	2	1		1	3	2	1	2	0	2	2	3	3	5	0	3	0
Pteroglossus inscriptus	0	0	0	0	0	0	0	0	0	0	0	0	0	0		0	1	0	0	1	0	0	0	0	0	0	0	0	0
Pteroglossus pluricinctus	0	0	0	0	0	0	0	0	0	0	0	0	0	0		0	0	0	1	0	0	0	0	0	0	0	0	0	0
Pygiptila stellaris	0	0	1	1	1	0	0	2	0	0	0	0	0	0		0	3	0	0	0	0	0	0	0	0	2	0	0	0
Ramphastos tucanus	0	1	0	0	0	0	0	0	0	0	0	0	0	0		0	0	0	0	0	0	0	0	1	0	0	0	0	0
Ramphastos vitellinus	0	1	0	0	0	0	0	0	0	0	0	1	0	0		0	0	0	0	1	0	1	0	0	0	0	1	1	0
Ramphocaenus melanurus	0	0	0	0	0	0	0	0	0	0	0	0	0	0		0	0	0	0	0	0	0	0	0	0	1	0	0	0
Rhegmatorhina melanosticta	3	5	2	7	5	2	1	0	5	5	5	4	0	1		0	5	3	1	3	1	0	11	3	3	4	4	0	4
Saltator (Pitylus) grossus	1	0	0	1	0	0	0	0	0	0	0	0	0	0		0	0	0	0	0	0	0	0	0	0	0	0	0	0
Saltator maximus	0	0	1	0	0	0	0	0	0	0	0	0	0	0		0	2	0	0	0	0	0	0	0	0	0	0	0	0
Schiffornis turdinus	1	4	4	7	0	2	1	2	0	1	1	0	1	1		0	0	0	0	0	0	0	0	0	0	0	0	0	0
Schistocichla leucostigma	0	0	1	0	0	1	0	1	1	1	3	2	0	2		2	5	2	5	3	4	2	3	5	5	8	2	1	1
Sclateria naevia	0	0	0	0	0	0	0	0	0	0	0	0	1	0		0	0	0	0	0	0	0	0	0	0	0	0	0	0
Sclerurus caudacutus	3	5	8	4	2	4	5	4	4	3	3	3	1	0		5	10	11	8	11	7	8	10	8	7	5	5	2	1
Sclerurus mexicanus	0	1	1	0	2	0	1	1	0	2	4	3	1	0		0	2	2	1	0	1	0	0	0	1	0	0	0	0
Sclerurus rufigularis	2	2	2	0	2	2	4	2	3	1	0	0	0	0		1	1	4	0	2	6	2	2	2	1	3	1	1	0
Selenidera reinwardtii	7	1	0	3	0	0	1	5	4	0	4	1	0	3		0	1	4	3	4	2	1	3	1	3	2	0	0	0
Synallaxis rutilans	1	0	0	0	4	0	0	2	0	0	1	0	0	0		3	3	2	2	0	4	0	0	0	0	1	0	0	0
Tachyphonus cristatus	0	0	0	0	0	0	0	0	0	2	0	0	0	1		0	1	0	0	0	0	2	0	2	0	1	0	0	0
Tachyphonus surinamus	0	0	0	0	1	1	0	1	1	3	2	0	0	1		0	0	0	0	0	0	0	0	0	0	0	0	0	0
Tangara gyrola	0	0	0	0	0	0	1	0	0	0	0	0	0	0		0	0	0	0	0	0	0	0	0	0	0	0	0	0
Tangara schrankii	0	2	3	2	0	2	0	4	0	2	1	1	3	1		1	3	0	3	3	1	1	4	3	1	2	1	0	1
Terenotriccus erythrurus	3	5	2	2	3	3	1	5	4	2	4	3	0	3		0	5	3	2	0	2	2	0	4	4	5	1	1	1
Tersina viridis	0	1	0	0	3	0	0	0	0	0	0	0	0	0		0	0	0	0	0	0	0	1	0	0	0	0	0	0
Thalurania furcata	1	6	2	11	6	6	2	2	7	4	4	3	3	1		2	4	9	8	3	6	4	3	2	7	5	6	0	1
Thamnomanes ardesiascus	6	21	16	15	15	12	14	12	11	12	14	12	7	12		7	21	16	21	23	21	13	15	16	20	11	16	5	3
Thamnomanes caesius	7	20	11	13	7	23	14	17	11	13	9	15	2	7		4	11	10	14	15	11	15	11	14	14	14	7	4	8
Thamnophilus aethiops	0	2	1	1	2	0	1	0	0	0	0	0	0	1		0	0	0	0	0	0	0	0	0	0	0	0	0	0
Thamnophilus murinus	0	2	1	6	1	0	2	2	4	0	2	2	1	0		1	1	3	0	0	0	0	0	2	1	0	1	1	0
Thamnophilus schistaceus	1	3	1	3	1	2	5	2	2	1	0	2	1	1		0	2	1	3	1	1	0	0	1	1	0	2	0	1
Threnetes niger	3	6	1	3	2	2	3	2	5	1	1	4	1	2		2	7	1	6	6	11	11	8	5	5	3	4	2	3
Tigrisoma lineatum	0	0	0	0	0	0	0	0	0	0	0	0	0	0		0	0	0	0	0	0	0	0	0	0	1	0	0	0
Tolmomyias poliocephalus	0	0	0	0	0	0	0	0	0	0	0	0	0	0		0	0	0	0	0	0	0	0	0	0	0	1	0	0
Trogon rufus	0	1	2	2	0	1	0	1	1	1	0	0	0	0		0	1	0	0	0	0	0	0	0	0	0	0	0	0
Turdus albicollis	1	11	6	10	2	10	5	3	4	1	3	2	1	5		6	8	11	10	6	6	14	11	16	12	12	14	3	4
Turdus lawrencii	0	1	1	2	3	5	1	3	1	1	0	0	0	0		2	2	4	2	1	1	4	1	3	0	0	0	0	0
Tyranneutes stolzmani	0	0	0	0	0	0	0	0	0	0	0	0	0	0		0	0	0	0	0	0	0	0	1	0	0	0	0	0
Willisornis poecilinotus	17	30	37	29	28	28	29	41	34	28	16	20	9	4		12	33	27	27	16	22	23	35	25	34	13	13	8	3
Xenops minutus	3	6	5	5	2	7	5	8	9	2	5	4	1	4		1	4	7	7	3	4	2	9	9	5	5	4	3	4
Xenops tenuirostris	0	0	0	0	0	0	0	0	0	0	0	0	0	0		0	0	0	0	2	0	0	0	0	0	0	0	0	0
Xiphocolaptes promeropirhynchus	0	0	0	0	0	0	0	0	0	0	0	0	0	0		0	0	0	0	0	2	0	0	0	0	0	0	0	0
Xiphorynchus guttatus	0	4	3	1	2	0	1	2	2	3	0	1	0	1		0	3	2	1	3	6	5	2	1	4	1	2	1	1
Xiphorynchus ocellatus	9	11	6	11	11	9	4	4	7	8	5	7	2	9		2	10	7	1	3	1	7	8	6	3	5	6	0	2
Xiphorynchus spixii	0	1	0	1	1	0	0	0	0	0	0	0	0	0		0	7	9	5	6	5	1	2	3	3	4	3	2	3
