# Supplementary material for: Enigmatic declines in bird numbers in lowland forest of eastern Ecuador may be a consequence of climate change
Source: PeerJ. 2015 Aug 11;3:e1177. doi: 10.7717/peerj.1177 (PMC4558082; doi:10.7717/peerj.1177)
Supplement: Supplemental Information 6 — List of species observed on two plots at Tiputini Biodiversity Station, Ecuador, 2003–2014. Total numbers of observations are given by plot and year for each species. [file peerj-03-1177-s006.txt]

Harpia plot
Species	2003	2004	2005	2006	2009	2010	2013	2014
Agamia agami	0	0	1	0	0	0	0	0
Amazona amazonica	1	3	3	0	0	4	0	0
Amazona farinosa	4	24	6	22	15	14	8	7
Amazona ochrocephala	0	0	2	0	0	0	2	0
Ancistrops strigilatus	12	14	12	17	7	3	2	4
Anurolimnas castaneiceps	2	0	0	0	0	0	0	0
Ara ararauna	0	0	11	0	0	0	0	2
Ara macao	2	5	0	9	4	2	0	0
Ara severa	0	1	0	0	2	0	0	0
Aratinga leucophthalmus	0	0	0	0	0	7	0	0
Atilla cinnamomus	1	0	0	0	0	0	0	0
Atilla spadiceus	1	10	1	4	3	8	14	7
Automolus infuscatus	45	43	26	17	37	28	13	13
Automolus melanopezus	2	1	1	2	5	7	1	1
Automolus ochrolaemus	2	2	4	0	0	0	0	1
Automolus rubiginosus	4	2	2	4	4	0	3	0
Automolus rufipileatus	0	1	0	0	0	0	0	0
Automolus subulatus	10	15	10	10	17	21	17	11
Barypthengus martii	66	56	54	44	37	53	15	14
Brotogeris cyanoptera	11	27	33	19	0	6	12	2
Bucco capensis	2	13	5	11	9	4	2	2
Bucco macrodactylus	0	0	1	0	0	0	0	0
Buteo magnirostris	0	0	0	0	1	0	0	0
Cacicus cela	6	2	0	4	18	66	6	2
Campiphilus melanoleucus	9	18	24	17	23	9	17	3
Campiphilus rubricollis	4	2	7	4	15	16	3	1
Campylopterus largipennis	0	1	0	1	0	0	0	0
Campylorhamphus trochilirostris	3	2	0	0	0	0	0	0
Campylorhynchus turdinus	41	47	32	20	10	11	12	2
Capito niger (auratus)	83	58	108	90	86	67	61	25
Celeus elegans	0	1	8	12	3	2	0	0
Celeus flavus	0	4	9	2	1	1	0	0
Celeus grammicus	38	42	31	28	34	13	20	8
Celeus torquatus	0	4	0	0	1	0	0	0
Ceratopipra erythrocephala	18	33	31	54	34	19	19	11
Cercomacra cinerescens	78	92	83	98	95	63	49	37
Cercomacroides nigrescens	2	0	0	0	0	0	0	0
Cercomacroides serva	1	2	0	0	0	0	4	0
Chamaeza nobilis	7	18	7	6	3	8	1	1
Chelidoptera tenebrosa	0	0	0	1	1	2	0	0
Chiroxiphia pareola	20	48	36	42	55	21	23	23
Chlorophanes spiza	0	3	0	3	2	0	0	0
Ciccaba huhula	1	0	5	5	3	4	4	2
Cnipodectes subbrunneus	0	0	3	3	3	6	3	1
Colonia colonus	0	2	0	0	0	0	0	0
Colonia colonus	0	2	0	0	0	0	0	0
Conopophaga peruviana	4	1	1	0	0	3	0	0
Contopus virens	0	1	0	0	0	0	0	0
Corythopis torquatus	5	1	7	8	5	7	4	0
Cryptopipo holochlora	1	0	0	0	0	0	0	0
Crypturellus bartletti	0	0	1	0	3	0	0	0
Crypturellus cinereous	1	1	1	0	1	0	0	4
Crypturellus soui	6	1	5	1	2	5	0	2
Crypturellus undulatus	0	3	0	2	1	0	0	0
Crypturellus variegatus	5	4	17	8	1	7	5	0
Cyanerpes caeruleus	8	4	6	18	0	0	2	0
Cyanocompsa cyanoides	7	9	3	5	6	5	7	1
Cyanocorax violaceus	0	7	3	4	1	0	12	2
Cymbilaimus lineatus	11	19	16	18	17	24	18	10
Dacnis cayana	15	10	4	2	6	0	2	6
Dacnis flaviventer	1	1	0	8	0	0	0	2
Dacnis spp	7	3	0	1	4	7	0	0
Daptrius ater	2	0	0	0	0	0	0	0
Dendrexetastes rufigula	4	14	1	16	11	1	7	5
Dendrocincla fuliginosa	0	0	2	0	0	1	0	0
Dendrocolaptes certhia	4	1	1	1	0	0	8	2
Dendrocolaptes picumnus	1	0	0	0	1	0	0	0
Dichrozona cincta	0	1	1	2	0	1	0	1
Dixiphia pipra	21	25	27	35	23	19	16	8
Dryocopus lineatus	0	0	0	0	1	0	2	0
Electron platyrhynchum	1	1	1	0	0	0	5	0
Epinecrophylla erythrura	6	18	18	25	22	20	10	12
Epinecrophylla fjeldsaai	4	4	7	9	12	10	4	6
Eubucco richardsoni	11	10	18	9	15	7	3	1
Euphonia lanirostris	0	6	0	6	0	0	0	0
Euphonia minuta	0	0	2	3	0	0	0	0
Euphonia rufiventris	11	12	15	16	1	2	2	1
Euphonia xanthogaster	12	5	12	13	21	7	4	3
Eurypyga helias	0	0	1	0	0	0	0	0
Falco rufigularis	4	0	0	1	0	0	0	0
Florisuga mellivora	0	0	0	0	0	0	0	1
Formicarius analis	20	25	26	9	3	13	2	0
Formicarius colma	13	8	6	3	14	19	2	1
Frederickena unduligera	2	6	9	1	2	0	0	2
Galbula albirostris	7	14	13	2	4	8	1	4
Galbula chalcothorax	1	0	0	1	0	0	0	0
Geotrygon montana	15	15	30	19	23	29	15	18
Geotrygon saphirina	0	0	1	1	0	0	0	0
Glyphorynchus spirurus	63	64	62	93	82	65	52	39
Grallaria dignissima	0	0	1	0	0	0	0	0
Gymnopithys leucaspis	21	18	4	7	14	3	5	2
Habia rubica	2	1	2	7	3	8	0	3
Harpagus bidentatus	1	0	0	1	2	2	0	0
Heliodoxa aurescens	0	1	0	0	0	2	0	0
Heliodoxa schreibersii	0	1	0	1	0	0	0	0
Hemithraupis flavicollis	1	0	2	0	0	0	0	0
Hemitriccus zosterops	4	9	7	10	5	7	7	12
Henicorhina leucosticta	29	21	33	37	34	29	15	4
Herpsilochmus dugandi	0	1	0	6	5	2	0	1
Hylophilus hypoxanthus	23	41	35	28	29	33	18	13
Hylophilus ochraceiceps	6	9	4	8	5	15	12	9
Hylophylax naevia	30	29	25	27	30	32	24	21
Hypocnemis cantator	20	21	33	25	35	36	16	5
Hypocnemis hypoxantha	10	11	12	25	14	3	7	8
Ibycter americanus	0	3	23	19	0	10	4	0
Iodopleura isabellae	0	2	1	0	0	0	0	0
Jacamerops aureus	12	4	3	2	4	3	1	1
Lanio fulvus	3	7	3	10	5	2	0	1
Laniocera hypopyrrha	3	2	2	1	0	0	0	0
Legatus leucophaius	8	1	3	4	13	6	1	0
Lepidocolaptes albolineatus	0	2	0	0	0	0	0	0
Lepidothrix coronata	58	57	58	55	46	23	19	20
Leptodon cayanensis	0	0	2	0	0	0	0	0
Leptotila rufaxilla	0	3	2	0	1	1	0	0
Leucopternis schistacea	0	1	1	1	2	0	1	0
Liosceles thoracicus	33	32	24	26	31	27	18	11
Lipaugus vociferans	38	58	75	65	52	49	36	14
Lophostrix cristata	1	2	0	3	1	0	1	1
Lophotriccus vitiosus	17	14	17	17	14	9	15	1
Macheropterus regulus	4	15	8	8	9	2	2	0
Malacoptila fusca	0	3	2	3	4	0	1	3
Megarhynchus pitangua	1	0	0	0	0	0	0	0
Megascops watsoni	7	7	9	6	3	2	4	4
Megastictus margaritatus	0	0	0	2	0	0	0	0
Melanerpes cruentatus	32	23	17	28	29	8	2	3
Micrastur buckleyi	3	0	0	0	0	0	0	0
Micrastur gilvicollis	0	6	5	10	9	1	8	5
Micrastur ruficollis	0	1	2	3	2	2	0	0
Micrastur semitorquatus	3	3	5	1	0	0	0	0
Microbates cinereiventris	5	12	13	21	5	3	0	1
Microcerculus marginatus	13	22	13	12	23	8	9	3
Micromonacha lanceolata	0	0	0	0	1	0	0	0
Microrhopias quixensis	2	2	0	0	0	0	0	0
Mionectes oleagineus	4	6	4	10	10	8	2	4
Mitu salvini	5	6	6	2	10	2	4	1
Momotus momota	0	0	1	0	0	0	0	0
Monasa morphoeus	17	38	18	49	15	4	4	5
Monasa nigrofrons	2	0	3	2	0	0	0	0
Myiarchus tuberculifer	1	1	6	5	0	1	0	1
Myiobius barbatus	0	2	4	3	1	0	1	0
Myiopagis caniceps	0	2	2	3	0	3	2	2
Myiopagis gaimardii	0	1	4	0	2	1	2	0
Myiornis ecaudatus	4	2	1	1	1	2	0	0
Myiothlypis fulvicauda	0	4	3	4	7	2	0	1
Myiozetes granadensis	8	5	4	6	4	0	6	2
Myiozetetes similis	0	0	0	0	0	1	0	0
Myrmeciza fortis	5	18	9	8	21	16	13	5
Myrmoborus myotherinus	20	31	30	25	37	43	27	13
Myrmothera campanisona	14	8	25	16	15	21	11	14
Myrmotherula axillaris	31	33	20	24	11	18	9	10
Myrmotherula brachyura	11	52	52	55	45	40	28	25
Myrmotherula hauxwelli	6	9	11	6	11	4	8	4
Myrmotherula longipennis	19	24	11	23	15	37	25	17
Myrmotherula menetriesii	10	17	11	26	9	19	7	8
Myrmotherula obscura	4	0	1	1	0	3	0	0
Nasica longirostris	0	2	0	3	4	0	5	3
Nonnula brunnea	4	6	1	4	2	1	1	0
Nothocrax urumutum	0	0	1	1	0	1	3	1
Nyctibius aethereus	0	0	2	3	1	3	3	3
Nyctibius grandis	0	2	1	0	0	0	0	1
Nyctibius griseus	0	1	3	2	0	1	0	1
Nyctiphrynus ocellatus	11	8	7	7	2	4	2	2
Odontophorus gujanensis	6	0	0	0	4	7	3	0
Ornithion inerme	0	0	3	0	0	0	0	1
Pachyramphus castaneus	0	0	0	0	1	0	0	0
Pachyramphus polychopterus	0	0	0	0	0	1	0	0
Patagioenas plumbea	61	90	150	134	81	76	47	32
Patagioenas subvinacea	1	11	3	2	1	0	2	3
Penelope jacquacu	13	11	2	9	10	13	3	4
Phaethornis bourcieri	5	7	5	5	5	6	9	5
Phaethornis malaris	17	30	30	46	43	28	18	12
Phaethornis ruber	6	4	8	4	0	3	0	0
Pharomachrus pavoninus	1	0	0	3	2	0	0	0
Pheugopedius coraya	30	15	18	30	23	17	8	14
Philydor erythrocercus	6	4	3	6	13	0	0	1
Philydor erythropterus	8	5	2	1	7	8	2	4
Philydor pyrrhodes	3	6	1	2	4	0	3	0
Philydor ruficaudatus	0	0	0	0	0	0	0	1
Phlegopsis erythroptera	7	4	0	0	0	2	0	0
Phoenicircus nigricollis	15	9	1	1	4	0	11	1
Piaya cayana	11	15	10	6	8	9	0	2
Piaya melanogaster	0	1	0	0	0	0	0	0
Piculus chrysochloros	5	0	11	6	8	6	4	0
Piculus flavigula	0	2	2	2	0	1	0	0
Picumnus lafresnayi	0	4	0	2	0	0	0	0
Pionites melanocephala	21	49	34	53	30	15	5	21
Pionus menstruus	5	3	2	4	0	1	1	0
Pipile cumanensis	3	8	8	11	6	5	2	5
Pipra filicauda	1	0	1	2	0	0	0	0
Piprites chloris	8	8	15	7	11	5	4	5
Piranga olivacea	1	0	2	3	0	0	0	0
Pithys albifrons	13	11	2	8	2	0	3	0
Platypsaris minor	0	0	0	0	0	1	0	0
Platyrinchus coronatus	8	10	5	10	11	2	1	1
Poecilotriccus capitale	0	0	1	3	0	3	0	0
Polioptila plumbea	0	0	1	0	1	0	0	0
Psaracolius angustifrons	3	0	1	9	0	6	2	5
Psaracolius viridis	14	3	0	35	7	12	11	1
Psarocolius decumanus	0	45	104	0	1	1	0	1
Psarocolius yuracares	0	0	0	0	0	3	0	2
Psophia crepitans	4	14	5	2	4	2	0	2
Pteroglossus azara	7	7	8	6	16	3	4	4
Pteroglossus inscriptus	0	0	0	1	0	0	0	0
Pteroglossus pluricinctus	7	10	18	16	9	9	7	2
Pulsatrix perspicillata	0	5	0	2	0	0	0	1
Pygiptila stellaris	8	12	11	18	6	9	10	7
Pyrrhura melanura	2	0	0	0	0	0	0	0
Querula purpurata	19	32	29	49	24	23	12	0
Ramphastos tucanus	41	53	62	49	38	21	37	10
Ramphastos vitellinus	13	13	9	24	15	2	14	4
Ramphocaenus melanurus	6	15	16	16	5	9	15	6
Ramphocelus nigrogularis	0	0	13	0	0	0	0	0
Ramphotrigon ruficauda	0	1	0	0	2	1	0	0
Rhegmatorhina melanosticta	4	0	0	2	1	0	0	1
Rhytipterna simplex	10	16	12	9	3	1	1	2
Saltator grossus	20	39	31	35	5	18	8	8
Saltator maximus	1	0	0	0	0	0	0	0
Schiffornis turdinus	1	1	2	6	0	0	1	0
Schistocichla leucostigma	0	3	3	3	0	5	0	0
Sclerurus caudacutus	1	4	4	4	5	6	0	3
Sclerurus mexicanus	0	0	3	0	2	1	1	0
Sclerurus rufigularis	1	0	0	1	1	2	1	1
Selenidera reinwardtii	17	25	39	19	24	20	6	6
Spizaetus ornatus	1	0	0	0	0	0	0	0
Synallaxis rutilans	0	1	1	2	0	0	0	0
Tachyphonus cristatus	8	0	1	2	1	1	0	0
Tachyphonus surinamus	1	3	4	5	0	4	0	0
Tangara callophyrs	0	0	3	0	0	0	0	0
Tangara chilensis	5	8	36	48	35	37	6	7
Tangara gyrola	3	4	9	2	0	0	0	0
Tangara mexicana	0	0	9	3	0	4	0	0
Tangara nigrocincta	0	7	9	13	4	10	0	11
Tangara schrankii	24	37	33	4	12	13	8	0
Tangara spp.	17	14	18	14	29	22	2	2
Tangara velia	0	0	10	3	0	9	0	2
Terenotriccus erythrurus	4	1	0	2	3	0	1	0
Tersina viridis	6	2	0	2	0	0	0	0
Thalurania furcata	8	7	18	11	9	3	5	4
Thamnomanes ardesiascus	28	31	35	32	35	28	12	7
Thamnomanes caesius	62	74	54	96	75	57	36	30
Thamnophilus aethiops	0	1	0	1	2	0	0	0
Thamnophilus murinus	45	46	26	67	30	32	35	30
Thamnophilus schistaceus	10	53	72	18	32	31	19	7
Threnetes niger	0	0	0	1	2	0	0	2
Tigrisoma lineatum	2	1	0	1	0	1	0	0
Tinamus guttatus	12	17	27	16	13	8	1	12
Tinamus major	2	2	2	2	3	13	11	8
Tityra cayana	3	1	1	14	0	0	6	1
Tityra semifasciatum	0	0	0	0	1	6	0	0
Tolmomyias assimilis	4	7	7	16	9	15	5	7
Tolmomyias poliocephalus	0	6	3	4	1	1	0	0
Trogon curucui	1	0	0	0	0	0	0	0
Trogon melanurus	10	21	28	22	33	24	10	6
Trogon rufus	9	12	11	7	5	6	4	3
Trogon viridis	36	47	10	14	19	6	7	9
Turdus albicollis	18	14	14	12	12	11	9	10
Turdus lawrencii	38	23	41	30	32	24	12	8
Tyranneutes stolzmani	34	26	24	24	24	20	16	8
Tyrannulus elatus	4	0	1	0	0	1	0	1
Tyrannus melancholicus	0	0	0	0	0	1	0	0
Unknown hummer	9	5	1	2	3	0	1	5
Veniliornis affinis	0	10	5	9	8	2	4	0
Vireo flavoviridis	0	2	0	0	0	0	0	0
Vireo olivaceus	0	0	3	0	1	4	0	0
Vireolanius leucotis	1	0	0	0	0	0	0	0
Willisornis poecilinotus	32	16	32	44	34	22	20	10
Xenops minutus	5	18	2	0	8	1	6	1
Xenops tenuirostris	2	0	0	0	0	0	1	0
Xiphocolaptes promeropirhynchus	0	0	1	1	0	0	0	0
Xiphorhynchus obsoletus	0	0	3	0	0	0	2	0
Xiphorhynchus picus	0	0	2	0	0	0	0	0
Xiphorynchus guttatus	60	80	76	66	65	60	38	32
Xiphorynchus ocellatus	9	11	3	16	2	4	2	1
Xiphorynchus spixii	2	0	3	0	0	0	0	0
Zimmerius gracilipes	0	0	4	2	0	0	0	0
Puma plot
Species	2003	2004	2005	2006	2009	2010	2013	2014
Agamia agami	0	0	0	0	0	1	0	0
Amazona amazonica	1	21	14	6	6	0	0	0
Amazona farinosa	13	13	9	17	17	11	3	2
Ancistrops strigilatus	18	26	19	18	7	9	1	3
Anurolimnas castaneiceps	0	0	8	2	0	0	0	0
Ara ararauna	0	0	1	0	0	1	0	1
Ara chloroptera	2	0	0	0	0	0	0	0
Ara macao	11	16	3	16	8	3	0	4
Ara severa	5	7	0	0	0	3	0	0
Aramides cajaneus	2	0	2	0	2	4	0	0
Aratinga weddellii	1	0	0	0	0	0	0	0
Atilla cinnamomus	0	1	0	0	0	0	0	0
Atilla spadiceus	3	8	8	17	8	7	2	4
Automolus infuscatus	41	29	25	15	26	28	4	13
Automolus melanopezus	8	11	7	3	5	6	3	0
Automolus ochrolaemus	2	4	3	0	0	0	0	0
Automolus rubiginosus	3	0	5	2	1	1	0	0
Automolus subulatus	2	19	14	10	9	9	2	2
Barypthengus martii	88	69	103	104	47	72	6	19
Brotogeris cyanoptera	24	21	7	13	17	16	7	0
Bucco capensis	1	2	2	3	2	1	1	3
Buteo magnirostris	0	1	0	0	0	0	0	0
Cacicus cela	2	24	2	11	10	16	0	4
Campiphilus melanoleucus	18	25	14	18	18	28	9	9
Campiphilus rubricollis	0	0	0	0	1	1	3	3
Campylopterus largipennis	2	1	0	1	0	1	0	0
Campylorhamphus trochilirostris	2	3	0	2	0	1	0	0
Campylorhynchus turdinus	51	47	29	29	24	18	2	0
Capito niger (auratus)	74	59	87	61	44	53	18	19
Catharus ustulatus	0	0	0	0	0	0	1	0
Celeus elegans	1	5	11	16	7	2	1	1
Celeus flavus	0	1	0	3	0	0	0	0
Celeus grammicus	20	25	4	11	10	18	2	5
Celeus torquatus	0	3	0	0	0	0	0	0
Ceratopipra erythrocephala	8	6	11	5	7	6	0	2
Cercomacra cinerescens	48	64	71	52	45	59	20	14
Cercomacroides serva	2	4	4	7	4	6	0	6
Chamaeza nobilis	28	22	15	19	30	15	1	0
Chiroxiphia pareola	33	41	19	22	22	15	2	10
Chloroceryle aenea	0	0	0	0	2	0	0	0
Chlorophanes spiza	0	2	0	0	2	2	0	0
Ciccaba huhula	4	7	7	11	6	3	1	1
Clypicterus oseryi	0	30	0	0	0	0	0	0
Cnipodectes subbrunneus	1	2	0	1	1	0	0	1
Conopophaga peruviana	3	4	0	0	1	0	0	0
Contopus virens	0	0	0	4	2	0	1	0
Coragyps atratus	0	1	0	0	0	0	0	0
Corythopis torquatus	12	10	11	9	8	12	2	6
Cotinga cayana	0	1	0	0	0	0	0	0
Crypturellus bartletti	0	0	2	1	10	1	0	0
Crypturellus cinereous	13	14	21	18	3	9	0	5
Crypturellus soui	1	3	5	1	0	3	0	0
Crypturellus variegatus	3	3	7	13	0	4	3	0
Cyanerpes caeruleus	5	3	7	10	0	0	0	0
Cyanocompsa cyanoides	2	5	7	6	6	5	5	2
Cyanocorax violaceus	12	18	7	10	7	11	2	0
Cymbilaimus lineatus	12	14	11	16	13	8	5	10
Cyphorhinus arada	0	2	0	2	0	0	0	0
Dacnis cayana	4	13	0	4	2	0	0	4
Dacnis flaviventer	0	0	0	3	0	0	0	0
Dacnis lineata	0	0	0	8	0	0	0	0
Dacnis spp	1	1	0	2	0	0	2	0
Daptrius ater	0	0	0	0	1	0	0	0
Dendrexetastes rufigula	7	10	18	19	9	12	1	2
Dendrocincla fuliginosa	1	1	1	0	2	0	0	1
Dendrocolaptes certhia	5	1	1	1	0	0	2	0
Dichrozona cincta	0	1	4	2	2	5	1	0
Dixiphia pipra	1	8	9	10	17	6	3	4
Dryocopus lineatus	0	2	0	0	0	0	0	0
Elanoides forficatus	0	0	1	0	0	0	0	0
Electron platyrhynchum	5	17	10	13	7	2	0	2
Epinecrophylla erythrura	16	30	15	17	12	19	5	12
Epinecrophylla fjeldsaai	0	11	8	10	12	8	0	11
Eubucco richardsoni	21	12	1	4	12	5	2	10
Euphonia crysopasta	2	2	0	1	2	0	0	0
Euphonia lanirostris	9	11	0	7	3	0	0	2
Euphonia rufiventris	16	7	16	19	4	13	1	0
Euphonia xanthogaster	10	11	12	10	9	8	3	0
Formicarius analis	39	42	21	18	29	21	1	4
Formicarius colma	12	18	11	10	8	6	2	4
Frederickena unduligera	5	0	2	0	0	0	0	0
Galbula albirostris	4	8	15	10	1	1	1	0
Galbula chalcothorax	1	0	1	0	1	0	0	0
Geotrygon montana	21	8	14	15	31	18	2	14
Geotrygon saphirina	0	0	0	1	4	2	0	0
Glaucis hirsutus	0	0	2	0	1	0	0	0
Glyphorynchus spirurus	32	52	82	62	49	57	26	27
Grallaria dignissima	15	12	16	21	12	22	3	2
Gymnoderus foetidus	1	0	0	0	0	0	0	0
Gymnopithys leucaspis	9	9	6	13	8	5	6	0
Habia rubica	9	10	7	1	8	2	0	5
Harpagus bidentatus	0	2	1	1	0	0	0	0
Heliodoxa aurescens	0	0	1	0	0	1	0	0
Heliodoxa schreibersii	0	2	0	0	0	0	0	0
Hemithraupis flavicollis	0	0	2	0	1	0	2	0
Hemitriccus zosterops	0	1	0	0	2	2	1	1
Henicorhina leucosticta	28	46	38	21	23	43	3	6
Herpsilochmus dugandi	0	3	3	0	2	3	1	4
Hylophilus hypoxanthus	25	24	30	15	21	41	10	10
Hylophilus ochraceiceps	2	4	2	0	7	4	2	5
Hylophylax naevia	13	12	16	30	19	21	2	9
Hylophylax punctulata	0	0	0	1	0	0	0	0
Hypocnemis cantator	23	38	43	49	29	30	4	3
Hypocnemis hypoxantha	0	1	3	0	0	0	0	1
Ibycter americanus	3	13	30	16	2	4	11	2
Iodopleura isabellae	0	2	0	0	0	0	0	0
Jacamerops aureus	3	4	3	1	4	1	0	0
Lanio fulvus	2	3	1	1	2	2	0	0
Laniocera hypopyrrha	2	0	2	0	0	0	0	0
Laterallus fasciatus	0	0	0	1	0	0	0	0
Legatus leucophaius	2	6	3	9	10	6	0	4
Lepidocolaptes albolineatus	0	1	0	0	0	0	1	0
Lepidothrix coronata	47	53	41	50	32	25	4	11
Leptotila rufaxilla	0	3	0	6	1	0	0	0
Leucopternis schistacea	4	0	0	3	1	1	0	1
Liosceles thoracicus	12	25	18	27	17	22	2	6
Lipaugus vociferans	0	2	0	1	0	0	0	0
Lophostrix cristata	0	1	1	1	2	1	1	1
Lophotriccus vitiosus	13	16	16	18	6	13	3	0
Macheropterus regulus	5	6	4	7	10	5	3	4
Malacoptila fusca	0	2	1	0	3	1	1	0
Megascops watsoni	2	5	3	14	4	4	2	2
Melanerpes cruentatus	21	17	11	12	4	6	0	6
Micrastur buckleyi	4	5	0	4	0	0	0	0
Micrastur gilvicollis	1	9	0	3	5	9	3	3
Micrastur mirandollei	0	0	0	0	1	1	0	0
Micrastur ruficollis	0	1	2	3	1	2	1	0
Micrastur semitorquatus	5	1	2	0	0	0	0	0
Microbates cinereiventris	1	2	0	3	4	0	2	0
Microcerculus marginatus	12	10	11	2	7	3	10	0
Micromonacha lanceolata	0	2	0	0	0	0	0	0
Microrhopias quixensis	4	0	0	3	0	0	0	4
Mionectes oleagineus	7	5	8	5	1	7	0	2
Mitu salvini	5	6	3	4	7	5	0	9
Momotus momota	4	7	6	3	3	0	0	0
Monasa morphoeus	27	46	34	28	6	16	12	3
Myiarchus tuberculifer	4	6	1	7	1	9	2	2
Myiobius barbatus	10	1	0	0	0	0	0	0
Myiopagis caniceps	0	1	0	3	1	2	1	1
Myiopagis gaimardii	0	0	4	0	0	0	2	0
Myiornis ecaudatus	4	0	2	0	1	0	0	1
Myiothlypis fulvicauda	6	3	1	3	3	3	0	0
Myiozetes granadensis	3	0	4	16	0	2	0	7
Myiozetetes luteiventris	4	3	0	0	0	0	0	2
Myiozetetes similis	0	0	0	0	0	1	1	0
Myrmeciza fortis	12	17	12	11	11	13	2	5
Myrmoborus myotherinus	32	44	45	31	22	11	6	18
Myrmothera campanisona	26	18	24	17	12	13	4	9
Myrmotherula axillaris	15	26	9	40	12	16	11	7
Myrmotherula brachyura	27	53	65	64	46	41	15	28
Myrmotherula hauxwelli	12	8	4	7	10	15	1	11
Myrmotherula longipennis	4	42	31	10	21	30	6	17
Myrmotherula menetriesii	7	8	12	14	9	10	2	3
Myrmotherula obscura	5	0	0	0	2	3	0	0
Myrmotherula ornata	7	2	0	1	1	2	3	1
Nasica longirostris	2	3	1	3	2	0	1	0
Neoctantes niger	1	3	3	0	1	0	0	0
Neomorphnus geoffroyi	0	0	1	0	0	0	0	0
Nonnula brunnea	0	10	0	3	2	0	1	2
Nothocrax urumutum	0	0	0	2	0	0	0	0
Nyctibius aethereus	0	0	6	3	2	1	2	1
Nyctibius grandis	0	1	0	1	0	2	0	0
Nyctibius griseus	0	0	0	3	0	1	0	2
Nyctiphrynus ocellatus	0	0	2	2	0	0	1	0
Odontophorus gujanensis	3	7	6	3	4	4	0	5
Ornithion inerme	2	2	3	0	0	0	0	0
Pachyramphus polychopterus	0	0	3	0	0	0	0	0
Patagioenas plumbea	55	65	54	40	37	33	13	24
Patagioenas subvinacea	4	1	0	5	0	0	0	0
Penelope jacquacu	6	8	6	1	6	14	0	5
Phaethornis atrimentalis	0	0	1	0	1	0	1	0
Phaethornis bourcieri	7	14	11	11	5	10	4	6
Phaethornis malaris	42	47	62	79	28	52	10	22
Phaethornis ruber	7	7	8	3	0	1	1	0
Pheugopedius coraya	15	15	20	23	15	15	6	12
Philydor erythrocercus	5	7	3	5	5	3	4	4
Philydor erythropterus	3	7	4	4	1	2	4	1
Philydor pyrrhodes	5	6	4	6	3	2	1	2
Phlegopsis erythroptera	2	5	1	2	1	2	0	0
Phoenicircus nigricollis	1	0	0	3	0	0	0	0
Piaya cayana	12	11	5	12	3	1	2	3
Piculus chrysochloros	2	0	5	5	6	4	1	2
Piculus flavigula	0	2	3	0	0	0	0	0
Pionites melanocephala	3	23	44	25	24	13	8	0
Pionopsitta barrabandi	2	0	0	0	0	0	0	0
Pionus menstruus	0	6	1	5	2	3	1	1
Pipile cumanensis	0	7	0	6	4	3	0	4
Pipra filicauda	2	16	21	21	11	5	3	2
Piprites chloris	5	18	23	9	6	11	4	1
Piranga olivacea	0	1	0	0	1	0	0	0
Pithys albifrons	4	5	5	24	6	3	0	0
Platyrinchus coronatus	8	6	5	8	6	10	2	8
Poecilotriccus capitale	0	8	5	0	2	0	4	3
Polioptila plumbea	0	0	0	0	0	1	2	0
Popelairia langsdorffi	0	0	0	1	0	0	0	0
Psaracolius angustifrons	16	29	19	17	0	34	0	0
Psaracolius viridis	17	1	0	1	4	0	3	5
Psarocolius decumanus	0	19	56	37	10	0	0	9
Psarocolius yuracares	0	9	0	0	0	8	1	1
Psophia crepitans	1	6	3	4	12	17	2	3
Pteroglossus azara	14	9	11	9	0	6	0	0
Pteroglossus pluricinctus	24	22	41	11	3	11	3	9
Pygiptila stellaris	14	17	13	12	7	7	9	4
Querula purpurata	12	32	54	20	2	17	2	15
Ramphastos tucanus	58	64	70	40	43	22	17	14
Ramphastos vitellinus	26	28	22	23	18	9	7	9
Ramphocaenus melanurus	1	9	17	7	5	15	1	7
Ramphocelus nigrogularis	0	0	6	3	0	2	0	0
Rhegmatorhina melanosticta	0	0	1	0	2	0	0	0
Rhytipterna simplex	6	13	4	0	1	1	2	3
Saltator (Pitylus) grossus	12	7	12	8	3	11	7	3
Saltator maximus	0	0	3	0	1	0	1	0
Schiffornis turdinus	0	0	2	0	0	0	0	0
Schistocichla leucostigma	0	7	5	13	7	13	4	3
Sclateria naevia	1	0	0	0	0	0	0	0
Sclerurus caudacutus	14	9	10	4	2	6	2	3
Sclerurus mexicanus	0	0	0	1	0	0	0	0
Sclerurus rufigularis	1	0	0	4	0	3	1	0
Selenidera reinwardtii	19	18	23	22	4	14	1	1
Synallaxis rutilans	4	7	0	0	1	0	0	0
Tachyphonus cristatus	9	10	0	0	2	0	0	0
Tachyphonus surinamus	0	0	0	0	0	2	1	3
Tangara callophyrs	0	4	0	0	0	0	0	0
Tangara chilensis	7	34	41	64	46	23	3	17
Tangara gyrola	2	6	0	0	0	0	0	0
Tangara mexicana	0	0	0	0	3	9	0	3
Tangara nigrocincta	0	29	4	7	3	6	0	2
Tangara schrankii	11	22	15	8	2	2	6	0
Tangara spp.	13	16	9	12	13	37	2	9
Tangara velia	0	0	5	2	4	2	0	0
Terenotriccus erythrurus	4	2	1	1	2	0	0	2
Tersina viridis	0	0	0	0	0	3	0	0
Thalurania furcata	6	6	12	8	11	3	5	4
Thamnomanes ardesiascus	31	33	28	26	34	21	7	10
Thamnomanes caesius	58	101	50	82	43	66	16	36
Thamnophilus murinus	37	12	35	25	17	16	7	8
Thamnophilus schistaceus	5	27	28	19	25	36	9	11
Threnetes niger	2	0	1	4	4	1	0	0
Tigrisoma lineatum	0	0	1	1	1	0	1	1
Tinamus guttatus	1	3	9	3	1	0	0	1
Tinamus major	3	13	20	7	1	12	3	9
Tityra cayana	3	4	3	1	2	4	2	3
Tityra semifasciatum	2	0	0	0	0	0	0	0
Tolmomyias assimilis	7	6	9	10	10	16	6	4
Tolmomyias poliocephalus	0	8	2	3	2	1	1	3
Trogon melanurus	6	8	15	16	17	13	2	6
Trogon rufus	5	8	4	5	8	11	3	3
Trogon viridis	20	29	18	11	5	2	3	9
Turdus albicollis	14	16	17	14	23	18	8	10
Turdus lawrencii	14	26	24	14	20	22	0	2
Tyranneutes stolzmani	9	10	9	15	10	9	0	1
Tyrannulus elatus	8	0	1	0	3	0	0	0
Unknown hummer	3	1	2	3	1	3	1	4
Veniliornis affinis	0	11	4	5	2	3	1	0
Vireo flavoviridis	0	0	1	0	0	0	0	0
Vireo olivaceus	0	1	0	7	0	1	0	0
Willisornis poecilinotus	35	13	27	39	21	41	16	13
Xenops minutus	1	10	0	0	6	3	1	0
Xenops tenuirostris	0	0	0	0	0	3	0	0
Xiphocolaptes promeropirhynchus	0	0	1	0	2	3	0	3
Xiphorhynchus obsoletus	0	0	0	0	0	3	1	1
Xiphorhynchus picus	0	0	0	0	0	0	0	1
Xiphorynchus guttatus	78	86	81	83	47	71	29	28
Xiphorynchus ocellatus	0	6	3	6	0	1	1	1
Xiphorynchus spixii	1	1	1	2	14	7	2	3
Zimmerius chrysops	0	1	0	0	0	0	0	0
Zimmerius gracilipes	2	0	3	2	0	0	0	2
